# Supplementary material for: Consideration of Metabolite Efflux in Radiolabelled Choline Kinetics
Source: Pharmaceutics. 2021 Aug 12;13(8):1246. doi: 10.3390/pharmaceutics13081246 (PMC8400349; doi:10.3390/pharmaceutics13081246)
Supplement: Supplementary file 1 [file pharmaceutics-13-01246-s001.zip]

Archive with 1 entries (1 files):
- pharmaceutics-1310962-supplementary.pdf
